# Supplementary material for: Capsules with Ileocolonic-Targeted Release of Vitamin B2, B3, and C (ColoVit) Intended for Optimization of Gut Health: Development and Validation of the Production Process
Source: Pharmaceutics. 2023 Apr 28;15(5):1354. doi: 10.3390/pharmaceutics15051354 (PMC10223462; doi:10.3390/pharmaceutics15051354)
Supplement: Supplementary file 1 [file pharmaceutics-15-01354-s001.zip]

Archive with 1 entries (1 files):
- pharmaceutics-2307056-supplementary.pdf
